# Supplementary material for: Equine Veterinarian Perspectives on Mucocutaneous Tumors in Horses: A Survey-Based Study in Portugal
Source: Animals (Basel). 2025 Jun 23;15(13):1853. doi: 10.3390/ani15131853 (PMC12248879; doi:10.3390/ani15131853)
Supplement: Supplementary file 1 [file animals-15-01853-s001.zip]

Archive with 1 entries (1 files):
- animals-3665665-supplementary.pdf
